# Supplementary material for: Comprehensive Genomic Analysis of Klebsiella pneumoniae and Its Temperate N-15-like Phage: From Isolation to Functional Annotation
Source: Microorganisms. 2025 Apr 15;13(4):908. doi: 10.3390/microorganisms13040908 (PMC12029707; doi:10.3390/microorganisms13040908)
Supplement: Supplementary file 1 [file microorganisms-13-00908-s001.zip]

Archive with 1 entries (1 files):
- microorganisms-3544195-SI.pdf
